# Supplementary material for: The genomic landscape of breast and non-breast cancers from individuals with germline CHEK2 deficiency
Source: JNCI Cancer Spectr. 2024 Jun 7;8(4):pkae044. doi: 10.1093/jncics/pkae044 (PMC11216722; doi:10.1093/jncics/pkae044)
Supplement: pkae044_Supplementary_Data [file pkae044_supplementary_data.zip]

Archive with 2 entries (2 files):
- JNCICS-24-0030R1_Supplementary_materials_20.3.24.pdf
- JNCICS-24-0030R1_Supplementary_Table1_20.3.xlsx
