# Supplementary material for: The genomic landscape of breast and non-breast cancers from individuals with germline CHEK2 deficiency
Source: JNCI Cancer Spectr. 2024 Jun 7;8(4):pkae044. doi: 10.1093/jncics/pkae044 (PMC11216722; doi:10.1093/jncics/pkae044)
Supplement: pkae044_Supplementary_Data [file pkae044_supplementary_data.zip › JNCICS-24-0030R1_Supplementary_Table1_20.3.xlsx]

## Sheet: Supplemental Table 1
Supplementary Table 1: Clinico-pathological and molecular overview of the CHEK2-deficient cancers from this study and cancers collected through TCGA with heterozygous gPVs in CHEK2, BRCA1 and BRCA2
Sample IDa	Tissue origin (location)	Group	Gene affected (germline)	HGVSg (germline)	Transcript	cDNA (germline)	Protein change (germline)	Germline homozygous/heterozygous	Somatic hit	cDNA (somatic)	Protein change (somatic)	CNA cytoband	Cancer cell percent	MSI status	Cancer stage TNM	Cancers stage (other classification)	Cancer type (details)	FFPE	SNV data source	CNA data source	Non-synonymous TMB	LST count	tAI count	Driver gene 1	Transcript	cDNA	Protein change	Driver gene 2	Transcript	cDNA	Protein change
UPN008_T1(TC)	Thyroid	CHEK2-deficient	CHEK2	22:g.29091857del	NM_007194.4	c.1100del	p.(Thr367MetfsTer15)	Homozygous	NA	NA	NA	NA	90	negative	T3N1b	NA	Thyroid Papillary Carcinoma (partly follicular growth pattern)	yes	WES	sWGS	0.892599	1	2
UPN008_T2(CRC)	Colorectum	CHEK2-deficient	CHEK2	22:g.29091857del	NM_007194.4	c.1100del	p.(Thr367MetfsTer15)	Homozygous	NA	NA	NA	NA	60	negative	Tis	NA	Intramucosal signet ring cell carcinoma in a traditional serrated adenoma with high grade dysplasia	yes	WES	sWGS	1.85469	3	0	SMAD4	NM_005359.6	c.1067C>T	p.(Pro356Leu)
UPN008_T3(BC)	Breast	CHEK2-deficient	CHEK2	22:g.29091857del	NM_007194.4	c.1100del	p.(Thr367MetfsTer15)	Homozygous	NA	NA	NA	NA	80	negative	T1bN1a	NA	Breast Invasive Carcinoma NST	yes	WES	sWGS	0.371809	5	7
UPN008_T4(UC)	Ureter	CHEK2-deficient	CHEK2	22:g.29091857del	NM_007194.4	c.1100del	p.(Thr367MetfsTer15)	Homozygous	NA	NA	NA	NA	40	negative	T4N1M1	NA	Urothelial Carcinoma	yes	WES	sWGS	1.19201	6	3
UPN003_T1(BC)	Breast	CHEK2-deficient	CHEK2	22:g.29091857del	NM_007194.4	c.1100del	p.(Thr367MetfsTer15)	Homozygous	NA	NA	NA	NA	80	negative	T2N1	NA	Breast Colloid Carcinoma and Invasive Carcinoma NST	yes	WES	sWGS	1.97987	4	11
UPN002_T1(BC)	Breast	CHEK2-deficient	CHEK2	22:g.29091857del	NM_007194.4	c.1100del	p.(Thr367MetfsTer15)	Homozygous	NA	NA	NA	NA	80	negative	T2N0	NA	Breast Invasive Carcinoma NST	yes	WES	sWGS	3.53719	3	8
UPN001_T2(TC)	Thyroid	CHEK2-deficient	CHEK2	22:g.29091857del	NM_007194.4	c.1100del	p.(Thr367MetfsTer15)	Homozygous	NA	NA	NA	NA	90	negative	T2	NA	Thyroid Papillary Carcinoma	yes	WES	sWGS	0.914191	2	1	BRAF	NM_004333.6	c.1799T>A	p.(Val600Glu)
UPN001_T1(CRC)	Colorectum	CHEK2-deficient	CHEK2	22:g.29091857del	NM_007194.4	c.1100del	p.(Thr367MetfsTer15)	Homozygous	NA	NA	NA	NA	80	positive	T1N0	NA	Serrated Adenocarcinoma (loss of MSH2 and MSH6; tested by IHC)	yes	WES	sWGS	16.9855	4	3	PIK3CA	NM_006218.4	c.3140A>G	p.(His1047Arg)	PIK3CA	NM_006218.4	c.263G>A	p.(Arg88Gln)
UPN001_T3(Ad)	Colorectum - polyp	CHEK2-deficient	CHEK2	22:g.29091857del	NM_007194.4	c.1100del	p.(Thr367MetfsTer15)	Homozygous	NA	NA	NA	NA	40	negative	Pre-malignant tumor	NA	Tubular Adenoma	yes	WES	sWGS	0.632074	NA	NA	BRAF	NM_004333.6	c.1799T>A	p.(Val600Glu)
UPN011_T1(BC)	Breast	CHEK2-deficient	CHEK2	22:g.29091857del	NM_007194.4	c.1100del	p.(Thr367MetfsTer15)	Homozygous	NA	NA	NA	NA	60	negative	T1cN0	NA	Breast Invasive Carcinoma NST	yes	WES	sWGS	1.09243	6	7
UPN011_T2(EC)	Endometrium	CHEK2-deficient	CHEK2	22:g.29091857del	NM_007194.4	c.1100del	p.(Thr367MetfsTer15)	Homozygous	NA	NA	NA	NA	60	negative	T1	FIGO stage I	Endometrioid Carcinoma	yes	WES	sWGS	1.52419	3	4	PIK3CA	NM_006218.4	c.3012G>A	p.(Met1004Ile)
UPN011_T3(CRC)	Colorectum	CHEK2-deficient	CHEK2	22:g.29091857del	NM_007194.4	c.1100del	p.(Thr367MetfsTer15)	Homozygous	NA	NA	NA	NA	40	negative	T1N0	NA	Colon Adenocarcinoma NOS	yes	WES	sWGS	2.30101	3	7	PIK3CA	NM_006218.4	c.317G>T	p.(Gly106Val)	SMAD4	NM_005359.6	c.1242dup	p.(Asp415ArgfsTer14)
UPN005_T1(BC)	Breast	CHEK2-deficient	CHEK2	22:g.29091857del	NM_007194.4	c.1100del	p.(Thr367MetfsTer15)	Homozygous	NA	NA	NA	NA	90	negative	T1cN1	NA	Breast Invasive Carcinoma NST	yes	WES	sWGS	4.60885	2	3
UPN006_T1(BC)	Breast	CHEK2-deficient	CHEK2	22:g.29091857del	NM_007194.4	c.1100del	p.(Thr367MetfsTer15)	Homozygous	NA	NA	NA	NA	60	negative	T1cN0	NA	Breast Invasive Carcinoma NST	yes	WES	sWGS	2.86341	11	22	PIK3CA	NM_006218.4	c.2236G>T	p.(Asp746Tyr)
UPN007_T1(BC)	Breast	CHEK2-deficient	CHEK2	22:g.29091857del	NM_007194.4	c.1100del	p.(Thr367MetfsTer15)	Homozygous	NA	NA	NA	NA	30	negative	T2N0	NA	Breast Medullary carcinoma	yes	WES	sWGS	1.99398	3	8
UPN010_T1(BC)	Breast	CHEK2-deficient	CHEK2	22:g.29091857del	NM_007194.4	c.1100del	p.(Thr367MetfsTer15)	Homozygous	NA	NA	NA	NA	60	negative	T1cN0	NA	Breast Invasive carcinoma NST	yes	WES	sWGS	2.49453	12	13
HRD-02	Ovary	BRCA1/2-deficient OC	BRCA1	17:g.41215920G>T	NM_007294.4	c.5123C>A	p.(Ala1708Glu)	Heterozygous	wild-type allele loss	NA	NA	NA	80	NA	T3b	FIGO stage IIIB	Ovarian Serous Carcinoma (high grade)	yes	NA	sWGS	NA	16	12
HRD-05	Ovary	BRCA1/2-deficient OC	BRCA1	17:g.41267762A>G	NM_007294.4	c.115T>C	p.(Cys39Arg)	Heterozygous	wild-type allele loss	NA	NA	NA	20	NA	Tx	NA	Ovarian Serous Carcinoma (high grade)	yes	NA	sWGS	NA	31	18
HRD-06	Ovary	BRCA1/2-deficient OC	BRCA1	17:g.41246586C>T	NM_007294.4	c.962G>A	p.(Trp321Ter)	Heterozygous	wild-type allele loss	NA	NA	NA	75	NA	T3c	FIGO stage IIIC	Ovarian Serous Carcinoma (high grade)	yes	NA	sWGS	NA	24	17
HRD-10	Ovary	BRCA1/2-deficient OC	BRCA2	13:g.32906762del	NM_000059.4	c.1147del	p.(Ile383SerfsTer16)	Heterozygous	wild-type allele loss	NA	NA	NA	90	NA	T2b	FIGO IIB	Ovarian Endometrioid Carcinoma (grade 2)	yes	NA	sWGS	NA	23	15
HRD-12	Ovary	BRCA1/2-deficient OC	BRCA2	13:g.32937397del	NM_000059.4	c.8058del	p.(Val2687PhefsTer7)	Heterozygous	wild-type allele loss	NA	NA	NA	85	NA	T3c	FIGO IIIC	Ovarian Serous Carcinoma (high grade)	yes	NA	sWGS	NA	21	16
CHEK2_3_LUAD	Lung	CHEK2 heterozygous	CHEK2	22:g.29091207G>A	NM_007194.4	c.1283C>T	p.(Ser428Phe)	Heterozygous	NA	NA	NA	NA	50	negative	T2a	IB	Non-Small Cell Lung Cancer (acinar adenocarcinoma)	no	WES	genome wide SNP	8.23	4	9
CHEK2_16_LUAD	Lung	CHEK2 heterozygous	CHEK2	22:g.29091207G>A	NM_007194.4	c.1283C>T	p.(Ser428Phe)	Heterozygous	NA	NA	NA	NA	60	negative	T2a	IIIA	Non-Small Cell Lung Cancer (papillary adenocarcinoma)	no	WES	genome wide SNP	13.87	15	15	TP53	NM_000546.6	c.745A>T	p.(Arg249Trp)
CHEK2_17_LUSC	Lung	CHEK2 heterozygous	CHEK2	22:g.29121266G>A	NM_007194.4	c.409C>T	p.(Arg137Ter)	Heterozygous	NA	NA	NA	NA	70	negative	T2a	IB	Non-Small Cell Lung Cancer (squamous cell carcinoma NOS)	yes	WES	genome wide SNP	53	5	8	BRAF	NM_004333.6	c.2173C>T	p.(His725Tyr)
CHEK2_18_LUAD	Lung	CHEK2 heterozygous	CHEK2	22:g.29091207G>A	NM_007194.4	c.1283C>T	p.(Ser428Phe)	Heterozygous	NA	NA	NA	NA	95	negative	T2	IIIA	Non-Small Cell Lung Cancer (papillary adenocarcinoma)	no	WES	genome wide SNP	13.1	6	21
CHEK2_4_BLCA	Bladder	CHEK2 heterozygous	CHEK2	22:g.29130431C>T	NM_007194.4	c.279G>A	p.(Trp93Ter)	Heterozygous	pathogenic variant	c.1067C>A	p.(Ser356Ter)		70	negative	T4a	IV	Bladder Urothelial Carcinoma (muscle invasive)	no	WES	genome wide SNP	9.9	13	10	TP53	NM_000546.6	c.1006G>T	p.(Glu336Ter)
CHEK2_15_BLCA	Bladder	CHEK2 heterozygous	CHEK2	22:g.29121230C>T	NM_007194.4	c.444+1G>A	p.?	Heterozygous	NA	NA	NA	NA	70	negative	T3	III	Bladder Urothelial Carcinoma (muscle invasive)	no	WES	genome wide SNP	3.7	2	3	PIK3CA	NM_006218.4	c.1633G>A	p.(Glu545Lys)
CHEK2_21_BLCA	Bladder	CHEK2 heterozygous	CHEK2	22:g.29091207G>A	NM_007194.4	c.1283C>T	p.(Ser428Phe)	Heterozygous	NA	NA	NA	NA	60	negative	T3b	IV	Bladder Urothelial Carcinoma (muscle invasive)	yes	WES	genome wide SNP	3.33	11	19	TP53	NM_000546.6	c.853G>A	p.(Glu285Lys)
CHEK2_27_BLCA	Bladder	CHEK2 heterozygous	CHEK2	22:g.29091207G>A	NM_007194.4	c.1283C>T	p.(Ser428Phe)	Heterozygous	NA	NA	NA	NA	70	negative	T3	III	Bladder Urothelial Carcinoma (muscle invasive)	no	WES	genome wide SNP	0.63	0	0
CHEK2_1_BRCA	Breast	CHEK2 heterozygous	CHEK2	22:g.29121230C>T	NM_007194.4	c.444+1G>A	p.?	Heterozygous	wild-type allele loss	NA	NA	NA	90	negative	T4b	NA	Breast Invasive Ductal Carcinoma (infiltrating)	no	WES	genome wide SNP	26.3	16	15	SMAD4	NM_005359.6	c.733C>T	p.(Gln245Ter)
CHEK2_22_BRCA	Breast	CHEK2 heterozygous	CHEK2	22:g.29121230C>T	NM_007194.4	c.444+1G>A	p.?	Heterozygous	NA	NA	NA	NA	85	negative	T2	IIA	Breast Invasive Ductal Carcinoma (infiltrating)	no	WES	genome wide SNP	0.6	2	8	PIK3CA	NM_006218.4	c.1633G>A	p.(Glu545Lys)
CHEK2_28_BRCA	Breast	CHEK2 heterozygous	CHEK2	22:g.29091122dup	NM_007194.4	c.1368dup	p.(Glu457ArgfsTer33)	Heterozygous	NA	NA	NA	NA	90	negative	T3	IIB	Breast Invasive Lobular Carcinoma (infiltrating)	yes	WES	genome wide SNP	0.57	2	4
CHEK2_11_SKCM	Skin	CHEK2 heterozygous	CHEK2	22:g.29121230C>T	NM_007194.4	c.444+1G>A	p.?	Heterozygous	NA	NA	NA	NA	70	negative	T3b	IIIC	Skin Cutaneous Melanoma	no	WES	genome wide SNP	8.03	10	26	BRAF	NM_004333.6	c.2176C>T	p.(Arg726Cys)
CHEK2_14_SKCM	Skin	CHEK2 heterozygous	CHEK2	22:g.29121230C>T	NM_007194.4	c.444+1G>A	p.?	Heterozygous	NA	NA	NA	NA	99	NA	T1a	NA	Skin Cutaneous Melanoma	yes	WES	genome wide SNP	25.23	4	11	BRAF	NM_004333.6	c.1742A>C	p.Asn581Thr
CHEK2_20_SKCM	Skin	CHEK2 heterozygous	CHEK2	22:g.29121230C>T	NM_007194.4	c.444+1G>A	p.?	Heterozygous	NA	NA	NA	NA	90	NA	NA	NA	Skin Cutaneous Melanoma	no	WES	genome wide SNP	16.27	16	16	BRAF	NM_004333.6	c.1799T>A	p.(Val600Glu)	SMAD4	NM_005359.6	c.271C>T	p.(Pro91Ser)
CHEK2_12_LGG	Brain	CHEK2 heterozygous	CHEK2	22:g.29121266G>A	NM_007194.4	c.409C>T	p.(Arg137Ter)	Heterozygous	NA	NA	NA	NA	80	negative	NA	NA	Glioma (oligodendroglioma)	no	WES	genome wide SNP	0.97	1	9
CHEK2_19_GBM	Brain	CHEK2 heterozygous	CHEK2	22:g.29121230C>T	NM_007194.4	c.444+1G>A	p.?	Heterozygous	NA	NA	NA	NA	NA	negative	NA	NA	Glioblastoma Multiforme	no	WES	genome wide SNP	1.47	8	10
CHEK2_10_PAAD	Pancreas	CHEK2 heterozygous	CHEK2	22:g.29091228del	NM_007194.4	c.1263del	p.(Ser422ValfsTer15)	Heterozygous	NA	NA	NA	NA	70	negative	T3	IIB	Pancreas Adenocarcinoma (ductal)	yes	WES	genome wide SNP	1.03	8	17	TP53	NM_000546.6	c.365_366del	p.(Val122AspfsTer26)
CHEK2_13_PAAD	Pancreas	CHEK2 heterozygous	CHEK2	22:g.29121230C>T	NM_007194.4	c.444+1G>A	p.?	Heterozygous	NA	NA	NA	NA	100	negative	T2	IB	Pancreas Adenocarcinoma (ductal)	no	WES	genome wide SNP	1.4	5	5
CHEK2_7_COAD	Colorectum	CHEK2 heterozygous	CHEK2	22:g.29091207G>A	NM_007194.4	c.1283C>T	p.(Ser428Phe)	Heterozygous	NA	NA	NA	NA	70	negative	T3	IIA	Colon Adenocarcinoma	no	WES	genome wide SNP	3.17	1	2
CHEK2_2_UCEC	Endometrium	CHEK2 heterozygous	CHEK2	22:g.29091207G>A	NM_007194.4	c.1283C>T	p.(Ser428Phe)	Heterozygous	NA	NA	NA	NA	80	positive	NA	IB	Uterine Endometrioid Adenocarcinoma	yes	WES	genome wide SNP	14.93	1	2	PIK3CA	NM_006218.4	c.113G>A	p.(Arg38His)	PIK3CA	NM_006218.4	c.323G>A	p.(Arg108His)
CHEK2_9_DLBC	Lymphoid Neoplasm	CHEK2 heterozygous	CHEK2	22:g.29091228del	NM_007194.4	c.1263del	p.(Ser422ValfsTer15)	Heterozygous	NA	NA	NA	NA	80	negative	NA	IV	Diffuse Large B-Cell Lymphoma (NOS)	no	WES	genome wide SNP	2.5	5	1
CHEK2_8_SARC	Sarcoma	CHEK2 heterozygous	CHEK2	22:g.29091207G>A	NM_007194.4	c.1283C>T	p.(Ser428Phe)	Heterozygous	NA	NA	NA	NA	80	negative	NA	NA	Leiomyosarcoma	no	WES	genome wide SNP	2	9	25	TP53	NM_000546.6	c.473G>A	p.(Arg158His)
CHEK2_6_STAD	Stomach	CHEK2 heterozygous	CHEK2	22:g.29085179G>A	NM_007194.4	c.1486C>T	p.(Gln496Ter)	Heterozygous	NA	NA	NA	NA	70	positive	T2	IB	Esophagogastric Cancer (intestinal type stomach adenocarcinoma)	no	WES	genome wide SNP	45.37	0	2	PIK3CA	NM_006218.4	c.3140A>G	p.(His1047Arg)
CHEK2_5_UCS	Uterus	CHEK2 heterozygous	CHEK2	22:g.29121230C>T	NM_007194.4	c.444+1G>A	p.?	Heterozygous	NA	NA	NA	NA	70	negative	NA	IC	Uterine Carcinosarcoma (malignant mixed mullerian tumor)	no	WES	genome wide SNP	1.4	2	5	PIK3CA	NM_006218.4	c.1633G>A	p.(Glu545Lys)
CHEK2_23_KICH	Kidney	CHEK2 heterozygous	CHEK2	22:g.29091207G>A	NM_007194.4	c.1283C>T	p.(Ser428Phe)	Heterozygous	NA	NA	NA	NA	80	negative	T2	II	Chromophobe Renal Cell Carcinoma	no	WES	genome wide SNP	0.47	2	2
CHEK2_24_THCA	Thyroid	CHEK2 heterozygous	CHEK2	22:g.29120979_29120980del	NM_007194.4	c.577_578del	p.(Leu193LysfsTer4)	Heterozygous	NA	NA	NA	NA	90	negative	T3	I	Thyroid Papillary Carcinoma (classical type)	no	WES	genome wide SNP	0.27	0	0	BRAF	NM_004333.6	c.1799T>A	p.(Val600Glu)
CHEK2_25_THYM	Thymus	CHEK2 heterozygous	CHEK2	22:g.29085204C>T	NM_007194.4	c.1462-1G>A	p.?	Heterozygous	NA	NA	NA	NA	90	negative	NA	IIA	Thymic Epithelial Tumor (type B1)	no	WES	genome wide SNP	0.2	0	0
CHEK2_26_TGCT	Testis	CHEK2 heterozygous	CHEK2	22:g.29091228del	NM_007194.4	c.1263del	p.(Ser422ValfsTer15)	Heterozygous	NA	NA	NA	NA	70	negative	Tx	IA	Seminoma (NOS)	no	WES	genome wide SNP	0.3	3	11
BRCA1_5_OV	Ovary	BRCA1/2-deficient	BRCA1	17:g.41245159C>A	NM_007294.4	c.2389G>T	p.(Glu797Ter)	Heterozygous	wild-type allele loss	NA	NA	NA	90	negative	NA	IIIC	Serous Ovarian Cystadenocarcinoma	no	WES	genome wide SNP	3.27	37	21	TP53	NM_000546.6	c.817C>T	p.(Arg273Cys)
BRCA1_6_OV	Ovary	BRCA1/2-deficient	BRCA1	17:g.41245594del	NM_007294.4	c.1961del	p.(Lys654SerfsTer47)	Heterozygous	wild-type allele loss	NA	NA	NA	NA	negative	NA	IIIC	Serous Ovarian Cystadenocarcinoma	no	WES	genome wide SNP	2.7	25	32	TP53	NM_000546.6	c.918_919del	p.(Ala307ThrfsTer29)
BRCA1_7_OV	Ovary	BRCA1/2-deficient	BRCA1	17:g.41243482_41243485del	NM_007294.4	c.4065_4068del	p.(Asn1355LysfsTer10)	Heterozygous	wild-type allele loss	NA	NA	NA	NA	negative	NA	IIIC	Serous Ovarian Cystadenocarcinoma	no	WES	genome wide SNP	3.1	24	26	TP53	NM_000546.6	c.527G>A	p.(Cys176Tyr)
BRCA1_8_OV	Ovary	BRCA1/2-deficient	BRCA1	17:g.41244145G>A	NM_007294.4	c.3403C>T	p.(Gln1135Ter)	Heterozygous	wild-type allele loss	NA	NA	NA	NA	negative	NA	IIIC	Serous Ovarian Cystadenocarcinoma	no	WES	genome wide SNP	3.6	NA	NA	TP53	NM_000546.6	c.577C>T	p.(His193Tyr)
BRCA1_10_OV	Ovary	BRCA1/2-deficient	BRCA1	17:g.41245410G>C	NM_007294.4	c.2138C>G	p.(Ser713Ter)	Heterozygous	wild-type allele loss	NA	NA	NA	NA	negative	NA	IV	Serous Ovarian Cystadenocarcinoma	no	WES	genome wide SNP	5.07	24	23	TP53	NM_000546.6	c.916C>T	p.(Arg306Ter)
BRCA1_11_OV	Ovary	BRCA1/2-deficient	BRCA1	17:g.41245092del	NM_007294.4	c.2457del	p.(Asp821IlefsTer25)	Heterozygous	wild-type allele loss	NA	NA	NA	NA	negative	NA	IIIC	Serous Ovarian Cystadenocarcinoma	no	WES	genome wide SNP	4.3	25	28
BRCA1_13_OV	Ovary	BRCA1/2-deficient	BRCA1	17:g.41246433C>T	NM_007294.4	c.1115G>A	p.(Trp372Ter)	Heterozygous	wild-type allele loss	NA	NA	NA	NA	negative	NA	IIIC	Serous Ovarian Cystadenocarcinoma	no	WES	genome wide SNP	1.9	29	32	TP53	NM_000546.6	c.527G>A	p.(Cys176Tyr)
BRCA2_15_OV	Ovary	BRCA1/2-deficient	BRCA2	13:g.32906495G>T	NM_000059.4	c.880G>T	p.(Glu294Ter)	Heterozygous	wild-type allele loss	NA	NA	NA	NA	negative	NA	IIIC	Serous Ovarian Cystadenocarcinoma	no	WES	genome wide SNP	3.87	12	26	TP53	NM_000546.6	c.722C>T	p.(Ser241Phe)
BRCA2_16_OV	Ovary	BRCA1/2-deficient	BRCA2	13:g.32914529A>T	NM_000059.4	c.6037A>T	p.(Lys2013Ter)	Heterozygous	wild-type allele loss	NA	NA	NA	NA	negative	NA	IV	Serous Ovarian Cystadenocarcinoma	no	WES	genome wide SNP	2.8	20	22	TP53	NM_000546.6	c.476C>T	p.(Ala159Val)
BRCA2_18_OV	Ovary	BRCA1/2-deficient	BRCA2	13:g.32914897_32914901del	NM_000059.4	c.6405_6409del	p.(Asn2135LysfsTer3)	Heterozygous	wild-type allele loss	NA	NA	NA	NA	negative	NA	IIIC	Serous Ovarian Cystadenocarcinoma	no	WES	genome wide SNP	4.3	39	29	TP53	NM_000546.6	c.376-2A>G	p.?
BRCA2_22_OV	Ovary	BRCA1/2-deficient	BRCA2	13:g.32914438del	NM_000059.4	c.5946del	p.(Ser1982ArgfsTer22)	Heterozygous	wild-type allele loss	NA	NA	NA	NA	negative	NA	IIIC	Serous Ovarian Cystadenocarcinoma	no	WES	genome wide SNP	1.9	30	20	TP53	NM_000546.6	c.524G>A	p.(Arg175His)
BRCA2_23_OV	Ovary	BRCA1/2-deficient	BRCA2	13:g.32914438del	NM_000059.4	c.5946del	p.(Ser1982ArgfsTer22)	Heterozygous	wild-type allele loss	NA	NA	NA	NA	negative	NA	IIIC	Serous Ovarian Cystadenocarcinoma	yes	WES	genome wide SNP	2.4	21	25	TP53	NM_000546.6	c.752T>G	p.(Ile251Ser)
BRCA2_24_OV	Ovary	BRCA1/2-deficient	BRCA2	13:g.32914438del	NM_000059.4	c.5946del	p.(Ser1982ArgfsTer22)	Heterozygous	CNV deletion	NA	NA	13q13.q	NA	negative	NA	IIIC	Serous Ovarian Cystadenocarcinoma	no	WES	genome wide SNP	4.47	24	28	TP53	NM_000546.6	c.919+2T>G	p.?
BRCA2_25_OV	Ovary	BRCA1/2-deficient	BRCA2	13:g.32914438del	NM_000059.4	c.5946del	p.(Ser1982ArgfsTer22)	Heterozygous	wild-type allele loss	NA	NA	NA	NA	negative	NA	IV	Serous Ovarian Cystadenocarcinoma	no	WES	genome wide SNP	4.8	28	19	TP53	NM_000546.6	c.461G>T	p.(Gly154Val)
BRCA2_26_OV	Ovary	BRCA1/2-deficient	BRCA2	13:g.32914438del	NM_000059.4	c.5946del	p.(Ser1982ArgfsTer22)	Heterozygous	wild-type allele loss	NA	NA	NA	NA	negative	NA	IIIC	Serous Ovarian Cystadenocarcinoma	no	WES	genome wide SNP	6.37	30	24	TP53	NM_000546.6	c.574C>T	p.(Gln192Ter)	SMAD4	NM_005359.6	c.32C>A	p.(Thr11Lys)
BRCA2_27_OV	Ovary	BRCA1/2-deficient	BRCA2	13:g.32914438del	NM_000059.4	c.5946del	p.(Ser1982ArgfsTer22)	Heterozygous	wild-type allele loss	NA	NA	NA	70	negative	NA	IIIC	Serous Ovarian Cystadenocarcinoma	no	WES	genome wide SNP	3.83	30	21	TP53	NM_000546.6	c.420del	p.(Cys141AlafsTer29)
BRCA1_2_BRCA	Breast	BRCA1/2-deficient	BRCA1	17:g.41243514del	NM_007294.4	c.4035del	p.(Glu1346LysfsTer20)	Heterozygous	wild-type allele loss	NA	NA	NA	90	negative	T2	IIA	Breast Invasive Ductal Carcinoma (infiltrating)	no	WES	genome wide SNP	5.07	27	17	TP53	NM_000546.6	c.673-2A>G	p.?
BRCA1_3_BRCA	Breast	BRCA1/2-deficient	BRCA1	17:g.41243514del	NM_007294.4	c.4035del	p.(Glu1346LysfsTer20)	Heterozygous	wild-type allele loss	NA	NA	NA	85	negative	T2	IIA	Breast Invasive Ductal Carcinoma (infiltrating)	yes	WES	genome wide SNP	2.7	37	26	TP53	NM_000546.6	c.524G>A	p.(Arg175His)
BRCA1_4_BRCA	Breast	BRCA1/2-deficient	BRCA1	17:g.41246494C>A	NM_007294.4	c.1054G>T	p.(Glu352Ter)	Heterozygous	wild-type allele loss	NA	NA	NA	75	negative	T2	IIA	Breast Invasive Ductal Carcinoma (infiltrating)	no	WES	genome wide SNP	6.13	25	30	TP53	NM_000546.6	c.783-1G>T	p.?
BRCA1_9_BRCA	Breast	BRCA1/2-deficient	BRCA1	17:g.41243581G>A	NM_007294.4	c.3967C>T	p.(Gln1323Ter)	Heterozygous	wild-type allele loss	NA	NA	NA	75	negative	T2	IIA	Breast Invasive Ductal Carcinoma (infiltrating)	yes	WES	genome wide SNP	3.97	33	20	TP53	NM_000546.6	c.742C>T	p.(Arg248Trp)
BRCA1_12_BRCA	Breast	BRCA1/2-deficient	BRCA1	17:g.41245667_41245670del	NM_007294.4	c.1881_1884del	p.(Ser628GlufsTer3)	Heterozygous	wild-type allele loss	NA	NA	NA	60	negative	T2	IIA	Breast Invasive Ductal Carcinoma (medullary)	no	WES	genome wide SNP	2	27	22	TP53	NM_000546.6	c.536A>G	p.(His179Arg)
BRCA2_14_BRCA	Breast	BRCA1/2-deficient	BRCA2	13:g.32913044G>T	NM_000059.4	c.4552G>T	p.(Glu1518Ter)	Heterozygous	wild-type allele loss	NA	NA	NA	70	negative	T2	IIIB	Breast Invasive Lobular Carcinoma (infiltrating)	yes	WES	genome wide SNP	2.67	31	18
BRCA2_28_BRCA	Breast	BRCA1/2-deficient	BRCA2	13:g.32968863C>G	NM_000059.4	c.9294C>G	p.(Tyr3098Ter)	Heterozygous	wild-type allele loss	NA	NA	NA	65	negative	T2	IIIA	Breast Invasive Ductal Carcinoma (infiltrating)	yes	WES	genome wide SNP	1.67	25	18
BRCA2_20_BLCA	Bladder	BRCA1/2-deficient	BRCA2	13:g.32930609C>T	NM_000059.4	c.7480C>T	p.(Arg2494Ter)	Heterozygous	wild-type allele loss	NA	NA	NA	90	negative	T2	II	Bladder Urothelial Carcinoma (muscle invasive)	yes	WES	genome wide SNP	22.27	26	26	TP53	NM_000546.6	c.839G>C	p.(Arg280Thr)	PIK3CA	NM_006218.4	c.1624G>A	p.(Glu542Lys)
BRCA1_1_UCEC	Endometrium	BRCA1/2-deficient	BRCA1	17:g.41243800C>A	NM_007294.4	c.3748G>T	p.(Glu1250Ter)	Heterozygous	wild-type allele loss	NA	NA	NA	100	negative	NA	IA	Uterine Endometrioid Adenocarcinoma	yes	WES	genome wide SNP	2.03	26	29	TP53	NM_000546.6	c.578A>G	p.(His193Arg)
BRCA2_17_ESCA	Esophagus	BRCA1/2-deficient	BRCA2	13:g.32914767_32914768del	NM_000059.4	c.6275_6276del	p.(Leu2092ProfsTer7)	Heterozygous	wild-type allele loss	NA	NA	NA	60	negative	T3	IIB	Esophagus Adenocarcinoma (NOS)	no	WES	genome wide SNP	12.03	24	26	TP53	NM_000546.6	c.742C>T	p.(Arg248Trp)
BRCA2_21_LUSC	Lung	BRCA1/2-deficient	BRCA2	13:g.32968951C>T	NM_000059.4	c.9382C>T	p.(Arg3128Ter)	Heterozygous	wild-type allele loss	NA	NA	NA	95	negative	T2a	IB	Non-Small Cell Lung Cancer (squamous cell carcinoma NOS)	yes	WES	genome wide SNP	13.33	35	22	TP53	NM_000546.6	c.614A>G	p.(Tyr205Cys)
BRCA2_19_PAAD	Pancreas	BRCA1/2-deficient	BRCA2	13:g.32911601C>T	NM_000059.4	c.3109C>T	p.(Gln1037Ter)	Heterozygous	pathogenic variant	c.8145del	p.(Val2716TrpfsTer17)	NA	100	negative	T3	IIA	Pancreas Adenocarcinoma (ductal)	yes	WES	genome wide SNP	2.7	21	17
aRepresents patient ID. UPN followed by a number stands for a unique patient ID, followed by a patient number ID. T stands for the tumor and the number afterwards represents the number of cancer that was retrieved from every patient. Following that, cancer origin location is abbreviated as follows: TC, thyroid cancer; CRC, colorectal cancer; BC, breast cancer; UC, urothelial cancer; Ad, adenoma; …
Abbreviations: OC, ovarian cancer; gPV, germline pathogenic variant; NA, not available; MSI, microsatellite instability; TNM, tumor normal metastasis; FFPE, formalin-fixed paraffin embedded; CNA, copy number alteration; HGVSg, Human Genome Variation Society genomic; cDNA, complementary DNA; TMB, tumor mutational burden; LST, large-scale state transition; tAI, telomeric allelic imbalance; A, adeni…
